# Supplementary material for: Global ocean resistome revealed: Exploring antibiotic resistance gene abundance and distribution in TARA Oceans samples
Source: Gigascience. 2020 May 11;9(5):giaa046. doi: 10.1093/gigascience/giaa046 (PMC7213576; doi:10.1093/gigascience/giaa046)
Supplement: giaa046_Supplemental_Figures_and_Tables [file giaa046_supplemental_figures_and_tables.zip]

Archive with 8 entries (8 files):
- FigureS1.docx
- figureS2.pdf
- Figure_7.svg
- stable1.docx
- stable2.xlsx
- stable3.xlsx
- stable4.xlsx
- stable5.xlsx
