# Supplementary material for: Global ocean resistome revealed: Exploring antibiotic resistance gene abundance and distribution in TARA Oceans samples
Source: Gigascience. 2020 May 11;9(5):giaa046. doi: 10.1093/gigascience/giaa046 (PMC7213576; doi:10.1093/gigascience/giaa046)
Supplement: giaa046_Supplemental_Figures_and_Tables [file giaa046_supplemental_figures_and_tables.zip › stable3.xlsx]

## Sheet: Sheet1
group1	group2	meandiff	p-adj	lower	upper	reject	class	env
Trades Biome	Westerlies Biome	0.2373	0.0012	0.0742	0.4004	TRUE	qa_compound	Biogeographic_biomes
Coastal Biome	Polar Biome	1.2459	0.0335	0.068	2.4238	TRUE	rifampin	Biogeographic_biomes
Polar Biome	Westerlies Biome	-1.4819	0.0084	-2.68	-0.2838	TRUE	rifampin	Biogeographic_biomes
Trades Biome	Westerlies Biome	-0.5383	0.0323	-1.0449	-0.0318	TRUE	rifampin	Biogeographic_biomes
Coastal Biome	Polar Biome	-1.2071	0.001	-1.836	-0.5782	TRUE	sulfonamide	Biogeographic_biomes
Polar Biome	Trades Biome	1.1958	0.001	0.588	1.8036	TRUE	sulfonamide	Biogeographic_biomes
Polar Biome	Westerlies Biome	1.0945	0.001	0.4548	1.7342	TRUE	sulfonamide	Biogeographic_biomes
Coastal Biome	Polar Biome	2.808	0.001	1.3254	4.2906	TRUE	polymyxin	Biogeographic_biomes
Polar Biome	Trades Biome	-2.5231	0.001	-3.9561	-1.0902	TRUE	polymyxin	Biogeographic_biomes
Polar Biome	Westerlies Biome	-2.5784	0.001	-4.0864	-1.0703	TRUE	polymyxin	Biogeographic_biomes
Polar Biome	Trades Biome	0.9226	0.0044	0.2194	1.6258	TRUE	macrolide-lincosamide-streptogramin	Biogeographic_biomes
Trades Biome	Westerlies Biome	-0.3136	0.0492	-0.6265	-0.0007	TRUE	macrolide-lincosamide-streptogramin	Biogeographic_biomes
Coastal Biome	Trades Biome	-0.7253	0.0011	-1.2223	-0.2282	TRUE	fosmidomycin	Biogeographic_biomes
Trades Biome	Westerlies Biome	1.2323	0.001	0.681	1.7836	TRUE	fosmidomycin	Biogeographic_biomes
Coastal Biome	Polar Biome	-1.5859	0.001	-2.2891	-0.8827	TRUE	triclosan	Biogeographic_biomes
Coastal Biome	Trades Biome	0.2819	0.0397	0.0092	0.5545	TRUE	triclosan	Biogeographic_biomes
Polar Biome	Trades Biome	1.8678	0.001	1.1881	2.5474	TRUE	triclosan	Biogeographic_biomes
Polar Biome	Westerlies Biome	1.8572	0.001	1.1419	2.5724	TRUE	triclosan	Biogeographic_biomes
Coastal Biome	Polar Biome	-0.732	0.0027	-1.2682	-0.1957	TRUE	bacitracin	Biogeographic_biomes
Coastal Biome	Westerlies Biome	-0.3664	0.0027	-0.635	-0.0979	TRUE	bacitracin	Biogeographic_biomes
Polar Biome	Trades Biome	0.7256	0.002	0.2074	1.2439	TRUE	bacitracin	Biogeographic_biomes
Trades Biome	Westerlies Biome	-0.3601	0.001	-0.5907	-0.1295	TRUE	bacitracin	Biogeographic_biomes
Coastal Biome	Trades Biome	0.7456	0.001	0.2653	1.2259	TRUE	fosfomycin	Biogeographic_biomes
Polar Biome	Trades Biome	1.3556	0.0193	0.1583	2.553	TRUE	fosfomycin	Biogeographic_biomes
Trades Biome	Westerlies Biome	-0.9282	0.001	-1.4609	-0.3955	TRUE	fosfomycin	Biogeographic_biomes
Coastal Biome	Westerlies Biome	1.0879	0.001	0.5885	1.5873	TRUE	chloramphenicol	Biogeographic_biomes
Polar Biome	Trades Biome	1.2609	0.0045	0.2972	2.2246	TRUE	chloramphenicol	Biogeographic_biomes
Polar Biome	Westerlies Biome	1.9935	0.001	0.9793	3.0077	TRUE	chloramphenicol	Biogeographic_biomes
Trades Biome	Westerlies Biome	0.7326	0.001	0.3038	1.1614	TRUE	chloramphenicol	Biogeographic_biomes
Coastal Biome	Polar Biome	-1.7937	0.001	-2.9913	-0.5961	TRUE	peptide	Biogeographic_biomes
Coastal Biome	Westerlies Biome	0.767	0.0059	0.1672	1.3667	TRUE	peptide	Biogeographic_biomes
Polar Biome	Trades Biome	1.6765	0.0013	0.519	2.834	TRUE	peptide	Biogeographic_biomes
Polar Biome	Westerlies Biome	2.5606	0.001	1.3425	3.7788	TRUE	peptide	Biogeographic_biomes
Trades Biome	Westerlies Biome	0.8841	0.001	0.3691	1.3991	TRUE	peptide	Biogeographic_biomes
Coastal Biome	Polar Biome	-1.9092	0.001	-2.7921	-1.0262	TRUE	aminoglycoside	Biogeographic_biomes
Polar Biome	Trades Biome	2.2059	0.001	1.3526	3.0593	TRUE	aminoglycoside	Biogeographic_biomes
Polar Biome	Westerlies Biome	1.6067	0.001	0.7086	2.5048	TRUE	aminoglycoside	Biogeographic_biomes
Trades Biome	Westerlies Biome	-0.5992	0.001	-0.9789	-0.2195	TRUE	aminoglycoside	Biogeographic_biomes
Coastal Biome	Westerlies Biome	-0.6644	0.0476	-1.3239	-0.0048	TRUE	quinolone	Biogeographic_biomes
