# Supplementary material for: Global ocean resistome revealed: Exploring antibiotic resistance gene abundance and distribution in TARA Oceans samples
Source: Gigascience. 2020 May 11;9(5):giaa046. doi: 10.1093/gigascience/giaa046 (PMC7213576; doi:10.1093/gigascience/giaa046)
Supplement: giaa046_Supplemental_Figures_and_Tables [file giaa046_supplemental_figures_and_tables.zip › stable4.xlsx]

## Sheet: aminoglycoside
	sum_sq	df	F	PR(>F)	classe	eta_sq	omega_sq
fraction	0.788213	3	8.52378	1.95471e-05	aminoglycoside	0.0522728	0.0460461
Latitude	0.146342	1	4.74765	0.030175	aminoglycoside	0.00970512	0.0076453
depth	2.32918	1	75.5636	3.07867e-16	aminoglycoside	0.154466	0.152111
temp_c	0.408855	1	13.2641	0.000322431	aminoglycoside	0.0271144	0.0250191
NO2NO3	0.153803	1	4.9897	0.0262911	aminoglycoside	0.0101999	0.00813908
Mean_Salinity	0.366995	1	11.9061	0.000646081	aminoglycoside	0.0243384	0.0222487
OG_Shannon	2.09033	1	67.8148	7.001e-15	aminoglycoside	0.138626	0.136304

## Sheet: bacitracin
	sum_sq	df	F	PR(>F)	classe	eta_sq	omega_sq
fraction	37.5703	3	12.4736	1.1175e-07	bacitracin	0.102529	0.0940514
Latitude	5.45152	1	5.42982	0.0205089	bacitracin	0.0148771	0.0121041
Longitude	5.20032	1	5.17963	0.0236113	bacitracin	0.0141916	0.0114204
depth	7.3195	1	7.29037	0.0073561	bacitracin	0.0199748	0.0171878
temp_c	5.54744	1	5.52537	0.019439	bacitracin	0.0151389	0.0123651
NO2NO3	7.09755	1	7.06931	0.00829449	bacitracin	0.0193691	0.0165838
PO4	6.40716	1	6.38166	0.012084	bacitracin	0.017485	0.0147049
Mean_Oxygen	6.3415	1	6.31627	0.0125273	bacitracin	0.0173059	0.0145262

## Sheet: beta_lactam
	sum_sq	df	F	PR(>F)	classe	eta_sq	omega_sq

## Sheet: bleomycin
	sum_sq	df	F	PR(>F)	classe	eta_sq	omega_sq
fraction	3.63924e-05	3	7.94566	4.20873e-05	bleomycin	0.0630441	0.0549644
temp_c	1.88024e-05	1	12.3155	0.000523528	bleomycin	0.0325721	0.0298484
NO2NO3	1.1872e-05	1	7.77613	0.00565826	bleomycin	0.0205664	0.0178743
PO4	9.30613e-06	1	6.0955	0.0141519	bleomycin	0.0161214	0.0134411
Mean_Salinity	5.94633e-05	1	38.9483	1.6117e-09	bleomycin	0.103011	0.100101

## Sheet: chloramphenicol
	sum_sq	df	F	PR(>F)	classe	eta_sq	omega_sq
fraction	11.2344	3	7.20749	0.000112427	chloramphenicol	0.0531405	0.0456553
NO2NO3	4.26839	1	8.21521	0.00447041	chloramphenicol	0.0201901	0.017689
PO4	3.98271	1	7.66538	0.00600613	chloramphenicol	0.0188389	0.016341
OG_Shannon	43.8692	1	84.4334	9.40269e-18	chloramphenicol	0.207508	0.204548

## Sheet: fosfomycin
	sum_sq	df	F	PR(>F)	classe	eta_sq	omega_sq
fraction	2.38234	3	11.8353	2.54973e-07	fosfomycin	0.0992624	0.0906221
Longitude	0.667077	1	9.94196	0.00179178	fosfomycin	0.0277944	0.024929
Mean_Oxygen	0.345333	1	5.14676	0.0240538	fosfomycin	0.0143886	0.0115606
OG_Shannon	1.24965	1	18.6244	2.2125e-05	fosfomycin	0.0520676	0.0491346

## Sheet: fosmidomycin
	sum_sq	df	F	PR(>F)	classe	eta_sq	omega_sq
fraction	0.153433	3	5.36395	0.0013233	fosmidomycin	0.0373899	0.0303488
depth	0.626803	1	65.7382	1.63783e-14	fosmidomycin	0.152745	0.150072
temp_c	0.288015	1	30.2065	8.76302e-08	fosmidomycin	0.0701858	0.0677049
SI	0.134905	1	14.1486	0.000205848	fosmidomycin	0.0328747	0.0304804
Mean_Oxygen	0.126669	1	13.2849	0.000319048	fosmidomycin	0.0308677	0.0284781
OG_Shannon	0.100426	1	10.5325	0.00131586	fosmidomycin	0.0244726	0.0220978

## Sheet: multidrug
	sum_sq	df	F	PR(>F)	classe	eta_sq	omega_sq
fraction	3119.77	3	14.4565	8.83756e-09	multidrug	0.101544	0.094299
NO2NO3	352.674	1	4.90272	0.0276229	multidrug	0.011479	0.00911631
Mean_Oxygen	504.96	1	7.01973	0.00852139	multidrug	0.0164357	0.0140614
OG_Shannon	6307.33	1	87.6817	2.67968e-18	multidrug	0.205294	0.202479

## Sheet: peptide
	sum_sq	df	F	PR(>F)	classe	eta_sq	omega_sq
Latitude	0.150636	1	33.3331	2.0658e-08	peptide	0.0707914	0.0685221
Longitude	0.0200887	1	4.44527	0.0358895	peptide	0.00944067	0.00730141
depth	0.164614	1	36.4261	5.03415e-09	peptide	0.0773602	0.075077
temp_c	0.301665	1	66.7533	1.08031e-14	peptide	0.141768	0.139348
NO2NO3	0.0762946	1	16.8826	5.23139e-05	peptide	0.0358546	0.0336594
PO4	0.02589	1	5.729	0.0173478	peptide	0.012167	0.010022
Mean_Oxygen	0.0808725	1	17.8957	3.16803e-05	peptide	0.038006	0.0358062
Mean_Salinity	0.028123	1	6.22313	0.0131878	peptide	0.0132164	0.0110691

## Sheet: polymyxin
	sum_sq	df	F	PR(>F)	classe	eta_sq	omega_sq
fraction	3.82756	3	6.73109	0.000212329	polymyxin	0.0487285	0.0413893
Latitude	1.56249	1	8.24331	0.0044037	polymyxin	0.019892	0.0174368
Longitude	1.12923	1	5.95754	0.0152765	polymyxin	0.0143762	0.0119343
depth	3.49094	1	18.4174	2.44971e-05	polymyxin	0.044443	0.0419287
temp_c	10.2882	1	54.2779	1.97474e-12	polymyxin	0.130978	0.128256
OG_Shannon	4.3271	1	22.8287	2.86672e-06	polymyxin	0.0550881	0.0525482

[truncated: 7 more sheets: qa_compound, quinolone, rifampin, sulfonamide, tetracycline, triclosan, macrolide_lincosamide_streptog]
