# Supplementary material for: Global ocean resistome revealed: Exploring antibiotic resistance gene abundance and distribution in TARA Oceans samples
Source: Gigascience. 2020 May 11;9(5):giaa046. doi: 10.1093/gigascience/giaa046 (PMC7213576; doi:10.1093/gigascience/giaa046)
Supplement: giaa046_Supplemental_Figures_and_Tables [file giaa046_supplemental_figures_and_tables.zip › stable5.xlsx]

## Sheet: aminoglycoside_1
	Coef.	Std.Err.	t	P>|t|	[0.025	0.975]
Intercept	-0.452313	0.180034	-2.51237	0.0125567	-0.80671	-0.0979152
fraction[T.0.22 - 1.6]	0.169084	0.0644897	2.62188	0.00922477	0.0421359	0.296032
fraction[T.0.22 - 3.0]	0.14996	0.043226	3.46921	0.000604515	0.0648695	0.235051
fraction[T.0.45 - 0.8]	0.285558	0.0569605	5.01327	9.52533e-07	0.173431	0.397685
Latitude	-0.145736	0.066885	-2.17891	0.030175	-0.2774	-0.0140731
Longitude	-0.0518633	0.0542928	-0.955252	0.340277	-0.158739	0.0550122
depth	0.648091	0.0745555	8.69273	3.07867e-16	0.501328	0.794853
temp_c	0.329641	0.090511	3.642	0.000322431	0.15147	0.507812
NO2NO3	-0.447704	0.200426	-2.23376	0.0262911	-0.842243	-0.0531652
PO4	0.174578	0.224978	0.775976	0.43842	-0.268293	0.617449
SI	0.215995	0.12583	1.71656	0.087169	-0.0317017	0.463692
Mean_Oxygen	-0.139402	0.101881	-1.36829	0.172323	-0.339955	0.0611504
Mean_Salinity	0.412881	0.119657	3.45053	0.000646081	0.177335	0.648427
OG_Shannon	0.579636	0.0703871	8.23497	7.001e-15	0.441079	0.718194

## Sheet: aminoglycoside_2
0	1	2	3
Model:	OLS	Adj. R-squared:	0.543
Dependent Variable:	aminoglycoside	AIC:	-174.3292
Date:	2020-03-02 11:09	BIC:	-122.8068
No. Observations:	293	Log-Likelihood:	101.16
Df Model:	13	F-statistic:	27.68
Df Residuals:	279	Prob (F-statistic):	7.05e-43
R-squared:	0.563	Scale:	0.030824

## Sheet: aminoglycoside_3
0	1	2	3
Omnibus:	82.376	Durbin-Watson:	2.021
Prob(Omnibus):	0.000	Jarque-Bera (JB):	221.650
Skew:	1.288	Prob(JB):	0.000
Kurtosis:	6.395	Condition No.:	57

## Sheet: bacitracin_1
	Coef.	Std.Err.	t	P>|t|	[0.025	0.975]
Intercept	0.99773	1.02748	0.971041	0.332369	-1.02488	3.02034
fraction[T.0.22 - 1.6]	0.498086	0.368054	1.3533	0.177056	-0.226429	1.2226
fraction[T.0.22 - 3.0]	0.770535	0.246698	3.12339	0.00197594	0.284908	1.25616
fraction[T.0.45 - 0.8]	1.94336	0.325083	5.97805	6.88454e-09	1.30344	2.58329
Latitude	-0.889493	0.381724	-2.3302	0.0205089	-1.64092	-0.138068
Longitude	0.7052	0.309858	2.27588	0.0236113	0.0952432	1.31516
depth	1.14888	0.425501	2.70007	0.0073561	0.311282	1.98648
temp_c	1.21424	0.516562	2.35061	0.019439	0.197382	2.23109
NO2NO3	3.04133	1.14386	2.65882	0.00829449	0.789626	5.29302
PO4	-3.24361	1.28399	-2.5262	0.012084	-5.77115	-0.716071
SI	0.207452	0.718134	0.288876	0.772891	-1.2062	1.6211
Mean_Oxygen	-1.46131	0.581451	-2.51322	0.0125273	-2.6059	-0.316725
Mean_Salinity	0.817558	0.682905	1.19718	0.232254	-0.526743	2.16186
OG_Shannon	-0.78805	0.401711	-1.96173	0.0507877	-1.57882	0.00271974

## Sheet: bacitracin_2
0	1	2	3
Model:	OLS	Adj. R-squared:	0.214
Dependent Variable:	bacitracin	AIC:	846.3206
Date:	2020-03-02 11:09	BIC:	897.8430
No. Observations:	293	Log-Likelihood:	-409.16
Df Model:	13	F-statistic:	7.127
Df Residuals:	279	Prob (F-statistic):	5.66e-12
R-squared:	0.249	Scale:	1.0040

## Sheet: bacitracin_3
0	1	2	3
Omnibus:	110.870	Durbin-Watson:	1.935
Prob(Omnibus):	0.000	Jarque-Bera (JB):	427.467
Skew:	1.593	Prob(JB):	0.000
Kurtosis:	7.986	Condition No.:	57

## Sheet: beta_lactam_1
	Coef.	Std.Err.	t	P>|t|	[0.025	0.975]
Intercept	1.31108	7.87651	0.166455	0.867919	-14.1939	16.816
fraction[T.0.22 - 1.6]	2.08177	2.82143	0.73784	0.461232	-3.47223	7.63577
fraction[T.0.22 - 3.0]	0.0696732	1.89114	0.0368418	0.970637	-3.65305	3.7924
fraction[T.0.45 - 0.8]	1.70972	2.49203	0.686074	0.493236	-3.19585	6.61528
Latitude	-0.34592	2.92623	-0.118214	0.905983	-6.1062	5.41437
Longitude	-1.24895	2.37532	-0.525802	0.599443	-5.92476	3.42687
depth	-0.134345	3.26181	-0.0411874	0.967176	-6.55523	6.28654
temp_c	-2.47277	3.95987	-0.624457	0.532838	-10.2678	5.32224
NO2NO3	6.7371	8.76865	0.768317	0.442949	-10.524	23.9982
PO4	-6.06316	9.84283	-0.615998	0.538398	-25.4388	13.3125
SI	-2.12693	5.50508	-0.386357	0.699527	-12.9637	8.70985
Mean_Oxygen	0.60083	4.45729	0.134797	0.89287	-8.17337	9.37503
Mean_Salinity	6.56476	5.23503	1.25401	0.210889	-3.74041	16.8699
OG_Shannon	2.70272	3.07944	0.877665	0.380881	-3.35917	8.76462

## Sheet: beta_lactam_2
0	1	2	3
Model:	OLS	Adj. R-squared:	-0.010
Dependent Variable:	beta_lactam	AIC:	2039.8684
Date:	2020-03-02 11:09	BIC:	2091.3908
No. Observations:	293	Log-Likelihood:	-1005.9
Df Model:	13	F-statistic:	0.7728
Df Residuals:	279	Prob (F-statistic):	0.689
R-squared:	0.035	Scale:	58.999

## Sheet: beta_lactam_3
0	1	2	3
Omnibus:	637.763	Durbin-Watson:	1.995
Prob(Omnibus):	0.000	Jarque-Bera (JB):	726537.258
Skew:	15.079	Prob(JB):	0.000
Kurtosis:	245.079	Condition No.:	57

## Sheet: bleomycin_1
	Coef.	Std.Err.	t	P>|t|	[0.025	0.975]
Intercept	0.00254149	0.00126704	2.00585	0.0458374	4.73218e-05	0.00503566
fraction[T.0.22 - 1.6]	0.0016933	0.000453864	3.73086	0.000231175	0.000799872	0.00258674
fraction[T.0.22 - 3.0]	-1.70001e-05	0.000304215	-0.0558819	0.955476	-0.000615848	0.000581848
fraction[T.0.45 - 0.8]	0.000146864	0.000400875	0.366359	0.714375	-0.000642259	0.000935987
Latitude	-0.000770584	0.000470721	-1.63703	0.102752	-0.0016972	0.000156032
Longitude	0.00062017	0.0003821	1.62306	0.105707	-0.000131995	0.00137234
depth	0.000524171	0.000524704	0.998984	0.318668	-0.00050871	0.00155705
temp_c	0.00223544	0.000636996	3.50935	0.000523528	0.00098151	0.00348937
NO2NO3	0.00393342	0.00141055	2.78857	0.00565826	0.00115675	0.00671009
PO4	-0.00390913	0.00158335	-2.46891	0.0141519	-0.00702596	-0.000792312
SI	0.000695353	0.000885563	0.78521	0.432997	-0.00104788	0.00243859
Mean_Oxygen	-0.000664351	0.000717013	-0.926553	0.35496	-0.00207579	0.000747092
Mean_Salinity	-0.00525556	0.000842121	-6.24086	1.6117e-09	-0.00691328	-0.00359784
OG_Shannon	-0.000757799	0.000495368	-1.52977	0.127207	-0.00173293	0.000217336

[truncated: 41 more sheets: bleomycin_2, bleomycin_3, chloramphenicol_1, chloramphenicol_2, chloramphenicol_3, fosfomycin_1, fosfomycin_2, fosfomycin_3, fosmidomycin_1, fosmidomycin_2, fosmidomycin_3, multidrug_1, multidrug_2, multidrug_3, peptide_1, peptide_2, peptide_3, polymyxin_1, polymyxin_2, polymyxin_3 …]
